# Supplementary material for: Exploring the Impact of Head Group Modifications on the Anticancer Activities of Fatty-Acid-like Platinum(IV) Prodrugs: A Structure–Activity Relationship Study
Source: Int J Mol Sci. 2023 Aug 27;24(17):13301. doi: 10.3390/ijms241713301 (PMC10487970; doi:10.3390/ijms241713301)
Supplement: Supplementary file 1 [file ijms-24-13301-s001.zip]

Archive with 1 entries (1 files):
- ijms-2559666-supplementary.pdf
